# Supplementary material for: A prebiotic diet modulates microglial states and motor deficits in α-synuclein overexpressing mice
Source: eLife. 2022 Nov 8;11:e81453. doi: 10.7554/eLife.81453 (PMC9668333; doi:10.7554/eLife.81453)
Supplement: Figure 1—source data 1. [file elife-81453-fig1-data1.zip]

Archive with 5 entries (4 files):
- Figure 1-source data 1/
- Figure 1-source data 1/Figure 1-source data 1-annotated.jpg
- __MACOSX/Figure 1-source data 1/._Figure 1-source data 1-annotated.jpg
- Figure 1-source data 1/Figure 1-source data 1.jpg
- __MACOSX/Figure 1-source data 1/._Figure 1-source data 1.jpg
